# Supplementary material for: Indole-Acrylonitrile Derivatives as Potential Antitumor and Antimicrobial Agents—Synthesis, In Vitro and In Silico Studies
Source: Pharmaceuticals (Basel). 2023 Jun 22;16(7):918. doi: 10.3390/ph16070918 (PMC10386429; doi:10.3390/ph16070918)
Supplement: Supplementary file 1 [file pharmaceuticals-16-00918-s001.zip]

Archive with 1 entries (1 files):
- pharmaceuticals-2417453-supplementary.pdf
